# Supplementary material for: Bridging the Chemical Profile and Biological Activities of a New Variety of Agastache foeniculum (Pursh) Kuntze Extracts and Essential Oil
Source: Int J Mol Sci. 2023 Jan 3;24(1):828. doi: 10.3390/ijms24010828 (PMC9821440; doi:10.3390/ijms24010828)
Supplement: Supplementary file 1 [file ijms-24-00828-s001.zip]

Archive with 1 entries (1 files):
- ijms-supplementary.pdf
